# Supplementary material for: Genome-wide association between single nucleotide polymorphisms with beef fatty acid profile in Nellore cattle using the single step procedure
Source: BMC Genomics. 2016 Mar 9;17:213. doi: 10.1186/s12864-016-2511-y (PMC4784275; doi:10.1186/s12864-016-2511-y)
Supplement: Additional file 1: — Manhattan plot of the genome-wide association study for fatty acids in Nellore. The X-axis represents the chromosomes, and the Y-axis shows the proportion of genetic variance explained by windows of 10 adjacent SNPs in the following 18 fatty acids: arachidonic, CLA-cis, CLA-trans, docosahexaenoic, eicosatrienoic,myristoleic, MUFA, PUFA, myristic, n6:n3, oleic, omega-3, palmitic, stearic, palmitoleic and PUFA:SFA ratio in Nellore. (ZIP 1395 kb) [file 12864_2016_2511_MOESM1_ESM.zip]

Archive with 16 entries (16 files):
- add/arachidonic.pdf
- add/Doco.pdf
- add/eicosatrienoic.pdf
- add/lauric.pdf
- add/linolenic.pdf
- add/MUFA.pdf
- add/Myristic.pdf
- add/Myristoleic.pdf
- add/n3.pdf
- add/n6n3.pdf
- add/oleic.pdf
- add/palmitic.pdf
- add/palmitoleic.pdf
- add/PUFA.pdf
- add/PUFA_SFA.pdf
- add/stearic.pdf
